# Supplementary material for: Impact of Varicella Immunization and Public Health and Social Measures on Varicella Incidence: Insights from Surveillance Data in Shanghai, 2013–2022
Source: Vaccines (Basel). 2023 Nov 1;11(11):1674. doi: 10.3390/vaccines11111674 (PMC10674188; doi:10.3390/vaccines11111674)
Supplement: Supplementary file 1 [file vaccines-11-01674-s001.zip]

Archive with 1 entries (1 files):
- vaccines-2658961-supplementary.pdf
